# Supplementary material for: Effects of a brief video intervention on treatment initiation and adherence among patients attending human immunodeficiency virus treatment clinics
Source: PLoS One. 2018 Oct 5;13(10):e0204599. doi: 10.1371/journal.pone.0204599 (PMC6173379; doi:10.1371/journal.pone.0204599)
Supplement: S1 Dataset — (ZIP) [file pone.0204599.s004.zip]

Archive with 1 entries (1 files):
- S1_Dataset.sas7bdat
